# Supplementary material for: In Vitro Metabolism Study of Seongsanamide A in Human Liver Microsomes Using Non-Targeted Metabolomics and Feature-Based Molecular Networking
Source: Pharmaceutics. 2021 Jul 7;13(7):1031. doi: 10.3390/pharmaceutics13071031 (PMC8309059; doi:10.3390/pharmaceutics13071031)
Supplement: Supplementary file 1 [file pharmaceutics-13-01031-s001.zip]

Archive with 1 entries (1 files):
- pharmaceutics-1268552-supplementary.pdf
